# Supplementary material for: Resident memory T cells are a cellular reservoir for HIV in the cervical mucosa
Source: Nat Commun. 2019 Oct 18;10:4739. doi: 10.1038/s41467-019-12732-2 (PMC6802119; doi:10.1038/s41467-019-12732-2)
Supplement: Supplementary file 4 — Source Data [file 41467_2019_12732_MOESM4_ESM.xlsx]

## Sheet: Figure 1c
Figure 1c
	CD69-							CD69+
Eomes	3.28	1.94	1.01	6.12	0.75		1.08	0.49	1.05	0.14	2.18	1.25		0.27
T-bet	1.64	4.01	19.3	16.9	2.98		0	0.049	0.099	0.18	0.076	0.26		0
Hobit	2.46	0.965	4.02	4.45	0.33		0	0.15	0.064	0.018	0.046	0.047		0.1
S1PR1	4.74		3.47	3.11	5.05		3.19	4.78		2.51	2.43	3.18		3.53
CCR7	7.39	11.875	9.095	19.7	28.4	20.3	14.6	5.015	1.59	4.15	2.17	8.26	3.05	1.86
	CD69-							CD69+
PD-1	37.85	34.55	30.6	14.5	36.3	39	37.9	72.2	76.45	51.5	62.9	78.8	77.6	84.4
CD49a	6.56	3.395	0.5	4.45	4.07		5.38	41.2	42.95	25.1	39.9	38.7		40.9

## Sheet: Figure 2b
Figure 2b
	Endocervix									Ectocervix
CCR5+	39.44	41.56	44.0333	34.1	47.32	48.92	45.14	41.94	33.12			41.78	37.54		59.96	58.2	42.82	48.74
TRM	79.14	73.8	92.4667	78.7	76.88	80.58	69.24	78.56	70.6			77.7	75.04		85.72	79.62	76.94	73.24
CCR5+/TRM	82.64	76.36	89.9	80.9	81.2	84.38	79.02	84.88	73			79.62	83.34		84.12	85.56	80.32	74.88

## Sheet: Figure 2c
Figure 2c
	Endocervix									Ectocervix
TRM CD32+	10.156	7.988	6.38667	6.085	10.418	13.36	6.796	8.09	13.614			14.26	8.12		14.4	13.78	15.16	20.62
non-TRM CD32+	1.576	4.022	1.75	3.69	4.396	2.794	2.914	6.594	3.998			6.188	2.65		3.41	4.246	7.108	7.406
TRM DR+	8.752	3.706	7.24667	1.89	2.342	3.746	5.104	2.482	8.55			10.33	3.804		3.166	3.936	7.87	21.92
non-TRM DR+	4.582	4.022	9.89333	2.13	5.29	8.522	15.758	4.822	14.98			5.992	4.036		7.542	17.512	12.322	31.02

## Sheet: Figure 2d
Figure 2d
	CD32+									CD69+									CD69-
Ectocervix			16.7	7.19		31.3	29	9.72	32.7			11	4.95		26.4	30	5.69	21.6			3.92	1.99		3.36	3.67	1.56	2.86
Endocervix	47.1	8	12.5		16.4	23.5	46.1	5.26	14.5	24.9	5.51	6.58		13.8	18.9	26.6	7.6	9.34	4.29	4.76	1.71		7.56	1.29	4.92	1.61	2.84

## Sheet: Figure 2e
Figure 2e
	CD32+									CD69+									CD69-
Ectocervix			80	65.5		89.9	89.1	53.1	77.7			82.8	59.9		85.4	81.6	48.2	63.7			33.3	25.7		31.7	33.1	16	18.4
Endocervix	78.7	51.7			52.7	89.8	82.4	46.9	57.3	65	45.9			48.2	83	70.1	53.9	44	16.8	19.7			24.5	26.7	27.7	14.6	19.2

## Sheet: Figure 2f
Figure 2f
	CD32+									CD69+									CD69-
Ectocervix			11.7	1.33		6.29	7.96	6.17	5.25			6.82	0.38		4.53	4.21	4.82	1.69			2.56	0.66		1.49	0.8	0	2.06
Endocervix	4.26	0			3.88	12.2	10.1	2.04	1.07	1.19	0.41			1.69	6.85	3.04	1.75	0.25	0.84	0.22			0	2.74	0.69	1.54	0.35

## Sheet: Figure 2g
Figure 2g
	CD32+									CD69+									CD69-
Ectocervix			6.67	3.65		19.6	16.9	15.5	9.39			4.12	1.28		13.9	13.8	15.2	5			4.5	0.37		5.17	5.91	4.88	1.92
Endocervix	11.8	8.93	3.9	0	6.84	22.1	8.75	15.3	10.3	4.93	3.92	1.84	2.26	5.73	15.2	8.5	8.98	5.67	0	1.1	0	3.31	1.24	7.22	4.4	4.46	2.99

## Sheet: Figure 2h
Figure 2h
	CD32+									CD69+									CD69-
Ectocervix			8.97	7.19		14.3	18.6	15.3	25			5.41	3.99		11.4	11.1	10.5	12.8			3.92	1.74		5.22	3.67	3.65	7.68
Endocervix	5.88	14.7	11.5		12.7	16.1	18.4	10.5	6.31	2.43	4.88	4.31		10.4	10.9	6.43	4.68	4.67	0	2.49	1.14		5.81	4.62	2.33	4.84	3.31

## Sheet: Figure 2i
Figure 2i
	CD32+									CD69+									CD69-
Ectocervix			4.35	5.81		11.2	14.5	15.7	19.1			4.57	1.94		8.69	13	12	12.8			9.46	0.36		1.03	7.94	1.98	5.54
Endocervix	9.76	10.3		9.72	12.2	20.1	15.8	12.8	6.73	3.95	4.04		3.18	8.08	11.5	7.63	7.19	4.13	1.06	1		2.51	2.45	4.91	3.98	5.13	2.69

## Sheet: Figure 2j
Figure 2j
	CD32+									CD69+									CD69-
Ectocervix			12.8	8.09		12.6	14.9	11.8	9.52			4.41	2.95		6.79	8.47	5.07	7.18			0	1.2		3.09	4.32	1.96	4.36
Endocervix	2.08	8.85	6.58		12.5	15.3	10.9	4.65	8.6	2.82	4.51	2.8		5.84	9.35	5.22	3.28	4.22	1.41	2.42	1.55		3.19	5.15	2.6	2.44	3.24

[truncated: 32 more sheets: Figure 2k, Figure 2l, Figure 3b, Figure 3c, Figure 3d, Figure 3e, Figure 3f, Figure 3g, Figure 4a, Figure 4b, Figure 4c, Figure 5a, Figure 5b, Figure 5c, Figure 5d, Figure 5e, Figure 6a, Figure 6b, Figure 6c, Figure 6d …]
